# Supplementary material for: Exploration–Exploitation Tradeoff in the Adaptive Information Sampling of Unknown Spatial Fields with Mobile Robots
Source: Sensors (Basel). 2023 Dec 4;23(23):9600. doi: 10.3390/s23239600 (PMC10708738; doi:10.3390/s23239600)
Supplement: Supplementary file 1 [file sensors-23-09600-s001.zip]

Archive with 1 entries (1 files):
- sensors-2714161-supplementary.pdf
